# Supplementary material for: Atlantic West Ophiothrix spp. in the scope of integrative taxonomy: Confirming the existence of Ophiothrix trindadensis Tommasi, 1970
Source: PLoS One. 2019 Jan 23;14(1):e0210331. doi: 10.1371/journal.pone.0210331 (PMC6343879; doi:10.1371/journal.pone.0210331)
Supplement: S7 Table — MZUSP = Museum of Zoology of University of São Paulo. ZUEC OPH = Museum of Zoology of the University of Campinas. * = juvenile specimens (less than 4 mm of dd). (XLSX) [file pone.0210331.s015.xlsx]

## Sheet: S7_Table
Museum Voucher nº	GenBank Accession numbers (16S)	GenBank Accession numbers (COI)	Nº Bio Mol Sample	Species	Study sites	Date	Station	Latitude	Longitude	Coletor	Number of specimens	Substrate	Observations	Depth
MZUSP 1425	MH281576	MH281604	14	Ophiothrix trindadensis	Ilha da Trindade, Farol Enseada dos Portugueses, ES, Brasil	15.III.2013	Sample 3	20S 29'52.3"	29W 19'15.6"	Projeto Protrindade	1			12m
MZUSP 1426	MH281577		15	Ophiothrix trindadensis	Ilha da Trindade, Farol Enseada dos Portugueses, ES, Brasil	15.III.2013	Sample 3	20S 29'52.3"	29W 19'15.6"	Projeto Protrindade	1			12m
MZUSP 1427	MH281578	MH281605	16	Ophiothrix trindadensis	Ilha da Trindade, Farol Enseada dos Portugueses, ES, Brasil	15.III.2013	Sample 3	20S 29'52.3"	29W 19'15.6"	Projeto Protrindade	1			12m
MZUSP 1428	MH281579	MH281606	17	Ophiothrix trindadensis	Ilha da Trindade, Farol Enseada dos Portugueses, ES, Brasil	15.III.2013	Sample 3	20S 29'52.3"	29W 19'15.6"	Projeto Protrindade	1			12m
MZUSP 1429	MH281580		27	Ophiothrix trindadensis	Ilha da Trindade, Farol Enseada dos Portugueses, ES, Brasil	15.III.2013	Sample 3	20S 29'52.3"	29W 19'15.6"	Projeto Protrindade	1			12m
MZUSP 1430	MH281581	MH281607	30	Ophiothrix trindadensis *	Ilha da Trindade, Farol Enseada dos Portugueses, ES, Brasil	15.III.2013	Sample 3	20S 29'52.3"	29W 19'15.6"	Projeto Protrindade	1			12m
ZUEC OPH 2813	MH281582	MH281608	32	Ophiothrix trindadensis *	Ilha da Trindade, Laje da Ponta Noroeste, ES, Brasil	16.VII.2012	Sample 2A	20S 29'57.8"	29W 20'39.2"	Projeto Protrindade	1			15.3m
ZUEC OPH 2880	MH281583	MH281609	33	Ophiothrix trindadensis	Ilha da Trindade, Laje da Ponta Noroeste, ES, Brasil	16.VII.2012	Sample 2A	20S 29'57.8"	29W 20'39.2"	Projeto Protrindade	1			15.3m
ZUEC OPH 2881	MH281584		34	Ophiothrix trindadensis	Ilha da Trindade, Laje da Ponta Noroeste, ES, Brasil	16.VII.2012	Sample 2A	20S 29'57.8"	29W 20'39.2"	Projeto Protrindade	1			15.3m
ZUEC OPH 2882	MH281585	MH281610	35	Ophiothrix trindadensis	Ilha da Trindade, Laje da Ponta Noroeste, ES, Brasil	16.VII.2012	Sample 2A	20S 29'57.8"	29W 20'39.2"	Projeto Protrindade	1			15.3m
MZUSP 1480	MH281586		97	Ophiothrix trindadensis	Ilha da Trindade, Ponta da Calheta, ES, Brasil	26.X.2014	Sample 79A	20S 30'18.72"	29W 18'31.67"	J.B.Mendonça - Projeto Protrindade	1			9.9m
ZUEC OPH 2803	MH281587	MH281613	10	Ophiothrix cf. angulata	Paranaguá, Ilha da Banana, PR, Brasil	20.VI.2014	Sample 171	25S 31’12''	48W 30’33.12"	Maristela Bueno	1
ZUEC OPH 2805	MH281588	MH281611	56	Ophiothrix angulata	Paranaguá, Ilha da Banana, PR, Brasil	20.VI.2014	Sample 171	25S 31’12''	48W 30’33.12"	Maristela Bueno	1
ZUEC OPH 2792	MH281589	MH281612	58	Ophiothrix cf. angulata *	Paranaguá, Ilha da Banana, PR, Brasil	20.VI.2014	Sample 171	25S 31’12''	48W 30’33.12"	Maristela Bueno	1
ZUEC OPH 2797	MH281590	MH281614	59	Ophiothrix cf. angulata	Paranaguá, Baixio do Perigo, PR, Brasil	20.VII.2014		25S 31’12''	48W 30’33.12"	Maristela Bueno	1
ZUEC OPH 2798	MH281591	MH281615	60	Ophiothrix cf. angulata *	Paranaguá, Baixio do Perigo, PR, Brasil	20.VII.2014		25S 31’12''	48W 30’33.12"	Maristela Bueno	1
ZUEC OPH 2799	MH281592	MH281616	61	Ophiothrix cf. angulata *	Paranaguá, Baixio do Perigo, PR, Brasil	20.VII.2014		25S 31’12''	48W 30’33.12"	Maristela Bueno	1
MZUSP 1695	MH281593	MH281617	62	Ophiothrix angulata *	Paranaguá, Baixio do Perigo, PR, Brasil	20.VII.2014		25S 31’12''	48W 30’33.12"	Maristela Bueno	1
ZUEC OPH 2807	MH281594		64	Ophiothrix angulata *	Paranaguá, Baixio do Perigo, PR, Brasil	20.VII.2014		25S 31’12''	48W 30’33.12"	Maristela Bueno	1
ZUEC OPH 2808	MH281595	MH281618	65	Ophiothrix angulata *	Paranaguá, Baixio do Perigo, PR, Brasil	20.VII.2014		25S 31’12''	48W 30’33.12"	Maristela Bueno	1
ZUEC OPH 2783	MH281596	MH281619	68	Ophiothrix cf. angulata	Paranaguá, Baixio do Perigo, PR, Brasil	20.VII.2014		25S 31’12''	48W 30’33.12"	Maristela Bueno	1
ZUEC OPH 2785	MH281597	MH281620	91	Ophiothrix cf. angulata	Paranaguá, Baixio do Perigo, PR, Brasil	20.VII.2014		25S 31’12''	48W 30’33.12"	Maristela Bueno	1	Sponge
ZUEC OPH 2455	MH281598		90	Ophiothrix cf. angulata *	Baía do Araçá, São Sebastião, SP, Brasil	27.VI.2014	OFI 021	23S 48'60''	45W 24'24''	Gustavo Dias	1	Sponge
ZUEC OPH 2811	MH281599		95	Ophiothrix angulata	Baía do Araçá, São Sebastião, SP, Brasil	21.II.2013	Est 11	23S 49'20''	45W 24'10''	Maristela Bueno	1			21.6m
ZUEC OPH 2802	MH281600		99	Ophiothrix angulata	Baía do Araçá, São Sebastião, SP, Brasil	01.X.2012	OFI 004	23S 45'36"	45W 24'35.64"	Gustavo Dias	1	Hard bottom
ZUEC OPH 2796	MH281601		89	Ophiothrix angulata *	Baía do Araçá, São Sebastião, SP, Brasil	27.VI.2014	OFI 021	23S 48'60''	45W 24'24''	Gustavo Dias	1	Sponge
MZUSP 1696	MH281602		88	Ophiothrix angulata *	Baía do Araçá, São Sebastião, SP, Brasil	27.VI.2014	OFI 021	23S 48'60''	45W 24'24''	Gustavo Dias	1	Sponge
ZUEC OPH 2149	MH281603		100	Ophiothrix angulata	Baía do Araçá, São Sebastião, SP, Brasil	01.X.2012	OFI 004	23S 45'36"	45W 24'35.64"	Gustavo Dias	1	Hard bottom
MZUSP 1697				Ophiothrix angulata	Paranaguá, Baixio do Perigo, PR, Brasil	20.VII.2014		25S 31’12''	48W 30’33.12"	Maristela Bueno	30	Sponge
MZUSP 1699			57	Ophiothrix angulata	Paranaguá, Ilha da Banana, PR, Brasil	20.VI.2014	Sample 171	25S 31’12''	48W 30’33.12"	Maristela Bueno	1
ZUEC OPH 2374				Ophiothrix angulata	Paranaguá, Baixio do Perigo, PR, Brasil	20.VII.2014		25S 31’12''	48W 30’33.12"	Maristela Bueno	112	Sponge
ZUEC OPH 2784			55	Ophiothrix angulata	Paranaguá, Ilha da Banana, PR, Brasil	20.VI.2014	Sample 171	25S 31’12''	48W 30’33.12"	Maristela Bueno	1
ZUEC OPH 2786			92	Ophiothrix angulata	Paranaguá, Baixio do Perigo, PR, Brasil	20.VII.2014		25S 31’12''	48W 30’33.12"	Maristela Bueno	1	Sponge
ZUEC OPH 2787			93	Ophiothrix angulata	Paranaguá, Baixio do Perigo, PR, Brasil	20.VII.2014		25S 31’12''	48W 30’33.12"	Maristela Bueno	1	Sponge
ZUEC OPH 2788			94	Ophiothrix angulata	Paranaguá, Baixio do Perigo, PR, Brasil	20.VII.2014		25S 31’12''	48W 30’33.12"	Maristela Bueno	1	Sponge
ZUEC OPH 2789			53	Ophiothrix angulata	Paranaguá, Ilha da Banana, PR, Brasil	20.VI.2014	Sample 171	25S 31’12''	48W 30’33.12"	Maristela Bueno	1
ZUEC OPH 2790			54	Ophiothrix angulata	Paranaguá, Ilha da Banana, PR, Brasil	20.VI.2014	Sample 171	25S 31’12''	48W 30’33.12"	Maristela Bueno	1
ZUEC OPH 2793			66	Ophiothrix angulata	Paranaguá, Baixio do Perigo, PR, Brasil	20.VII.2014		25S 31’12''	48W 30’33.12"	Maristela Bueno	1
ZUEC OPH 2794			67	Ophiothrix angulata	Paranaguá, Baixio do Perigo, PR, Brasil	20.VII.2014		25S 31’12''	48W 30’33.12"	Maristela Bueno	1
ZUEC OPH 2804			52	Ophiothrix angulata	Paranaguá, Ilha da Banana, PR, Brasil	20.VI.2014	Sample 171	25S 31’12''	48W 30’33.12"	Maristela Bueno	1
ZUEC OPH 2812				Ophiothrix angulata	Paranaguá, Baixio do Perigo, PR, Brasil	20.VII.2014		25S 31’12''	48W 30’33.12"	Maristela Bueno	15	Sponge
ZUEC OPH 2433			87	Ophiothrix angulata *	Baía do Araçá, São Sebastião, SP, Brasil	22.II.2013		23S 48'53.9''	45W 24'24.4''	Felipe Oricchio	1	Hard bottom
ZUEC OPH 2800			63	Ophiothrix angulata *	Paranaguá, Baixio do Perigo, PR, Brasil	20.VII.2014		25S 31’12''	48W 30’33.12"	Maristela Bueno	1
ZUEC OPH 2801			98	Ophiothrix angulata *	Baía do Araçá, São Sebastião, SP, Brasil	01.X.2012	OFI 004	23S 45'36"	45W 24'35.64"	Gustavo Dias	1	Hard bottom
ZUEC OPH 2809			86	Ophiothrix angulata *	Baía do Araçá, São Sebastião, SP, Brasil	21.II.2013	Est 11	23S 49'20''	45W 24'10''	Maristela Bueno	1	Hard bottom		21.6m
ZUEC OPH 2810			96	Ophiothrix angulata *	Baía do Araçá, São Sebastião, SP, Brasil	21.II.2013	Est 11	23S 49'20''	45W 24'10''	Maristela Bueno	1	Hard bottom		21.6m
MZUSP 1698				Ophiothrix cf. angulata	Paranaguá, Baixio do Perigo, PR, Brasil	20.VII.2014		25S 31’12''	48W 30’33.12"	Maristela Bueno	30	Sponge
ZUEC OPH 2376				Ophiothrix cf. angulata	Paranaguá, Baixio do Perigo, PR, Brasil	20.VII.2014		25S 31’12''	48W 30’33.12"	Maristela Bueno	72	Sponge
MZUSP 1431				Ophiothrix trindadensis	Arquipélago Martin Vaz, Ilhote principal Martin Vaz, ES, Brasil	22.I.2012	Sample 44A	20S 28'26.98''	28W 51'20.98''	C. H. Guimarães - Projeto Protrindade	2	Corals	Water temperature: 25ºC	19.2m
MZUSP 1432				Ophiothrix trindadensis	Arquipélago Martin Vaz, Ilha Martin Vaz, ES, Brasil	24.VII.2013	Sample 32B	20S 30'45.7''	29W 18'21.9''	J.B.Mendonça - Projeto Protrindade	3			12.3m
MZUSP 1433				Ophiothrix trindadensis	Arquipélago Martin Vaz, Ilha Martin Vaz, ES, Brasil	23.VII.2013	Sample 42C	20S 30'45.7''	29W 18'21.9''	J.B.Mendonça - Projeto Protrindade	2			13m
MZUSP 1434				Ophiothrix trindadensis	Arquipélago Martin Vaz, Ilha Martin Vaz, ES, Brasil	23.VII.2013	Sample 64B	20S 30'45.7''	29W 18'21.9''	J.B.Mendonça - Projeto Protrindade	6			13m
MZUSP 1435			18	Ophiothrix trindadensis	Ilha da Trindade, Farol Enseada dos Portugueses, ES, Brasil	15.III.2013	Sample 3	20S 29'52.3"	29W 19'15.6"	Projeto Protrindade	1			12m
MZUSP 1436			19	Ophiothrix trindadensis	Ilha da Trindade, Farol Enseada dos Portugueses, ES, Brasil	15.III.2013	Sample 3	20S 29'52.3"	29W 19'15.6"	Projeto Protrindade	1			12m
MZUSP 1437			20	Ophiothrix trindadensis	Ilha da Trindade, Farol Enseada dos Portugueses, ES, Brasil	15.III.2013	Sample 3	20S 29'52.3"	29W 19'15.6"	Projeto Protrindade	1			12m
MZUSP 1438			21	Ophiothrix trindadensis	Ilha da Trindade, Farol Enseada dos Portugueses, ES, Brasil	15.III.2013	Sample 3	20S 29'52.3"	29W 19'15.6"	Projeto Protrindade	1			12m
MZUSP 1439			22	Ophiothrix trindadensis	Ilha da Trindade, Farol Enseada dos Portugueses, ES, Brasil	15.III.2013	Sample 3	20S 29'52.3"	29W 19'15.6"	Projeto Protrindade	1			12m
MZUSP 1440			23	Ophiothrix trindadensis	Ilha da Trindade, Farol Enseada dos Portugueses, ES, Brasil	15.III.2013	Sample 3	20S 29'52.3"	29W 19'15.6"	Projeto Protrindade	1			12m
MZUSP 1441			24	Ophiothrix trindadensis	Ilha da Trindade, Farol Enseada dos Portugueses, ES, Brasil	15.III.2013	Sample 3	20S 29'52.3"	29W 19'15.6"	Projeto Protrindade	1			12m
MZUSP 1442			25	Ophiothrix trindadensis	Ilha da Trindade, Farol Enseada dos Portugueses, ES, Brasil	15.III.2013	Sample 3	20S 29'52.3"	29W 19'15.6"	Projeto Protrindade	1			12m
MZUSP 1443			36	Ophiothrix trindadensis	Ilha da Trindade, Laje da Ponta Noroeste, ES, Brasil	16.VII.2012	Sample 2A	20S 29'57.8"	29W 20'39.2"	Projeto Protrindade	1			15.3m
MZUSP 1444				Ophiothrix trindadensis	Ilha da Trindade, SECON/ECIT (Enseada dos Portugueses), ES, Brasil	14.V.2014	Sample 91A	20S 30'20.9''	29W 18'43.7''	J.B.Mendonça - Projeto Protrindade	2			10m
MZUSP 1445				Ophiothrix trindadensis	Ilha da Trindade, Rampa Nova (Praia dos Portugueses), ES, Brasil	23.IV.2014	Sample 81A	20S 30'17.7"	29W 18'56.7"	J.B.Mendonça - Projeto Protrindade	7	Hard bottom		10.7m
MZUSP 1446				Ophiothrix trindadensis	Ilha da Trindade, Rampa Nova (Praia dos Portugueses), ES, Brasil	23.IV.2014	Sample 85A	20S 30'17.7"	29W 18'56.7"	J.B.Mendonça - Projeto Protrindade	1	Hard bottom		10.7m
MZUSP 1447				Ophiothrix trindadensis	Ilha da Trindade, Rampa Nova (Praia dos Portugueses), ES, Brasil	23.IV.2014	Sample 86A	20S 30'17.7"	29W 18'56.7"	J.B.Mendonça - Projeto Protrindade	1	Hard bottom		10.7m
MZUSP 1448				Ophiothrix trindadensis	Ilha da Trindade, Rampa Nova (Praia dos Portugueses), ES, Brasil	23.IV.2014	Sample 88A	20S 30'17.7"	29W 18'56.7"	J.B.Mendonça - Projeto Protrindade	1	Hard bottom		10.7m
MZUSP 1449				Ophiothrix trindadensis	Ilha da Trindade, Rampa Nova (Praia dos Portugueses), ES, Brasil	23.IV.2014	Sample 90A	20S 30'17.7"	29W 18'56.7"	J.B.Mendonça - Projeto Protrindade	1	Hard bottom		10.7m
MZUSP 1450				Ophiothrix trindadensis	Ilha da Trindade, Rampa Nova (Praia dos Portugueses), ES, Brasil	23.IV.2014	Sample 92A	20S 30'17.7"	29W 18'56.7"	J.B.Mendonça - Projeto Protrindade	1	Hard bottom		10.7m
MZUSP 1451				Ophiothrix trindadensis	Ilha da Trindade, Rampa Nova (Praia dos Portugueses), ES, Brasil	23.IV.2014	Sample 93A	20S 30'17.7"	29W 18'56.7"	J.B.Mendonça - Projeto Protrindade	1	Hard bottom		10.7m
MZUSP 1452				Ophiothrix trindadensis	Ilha da Trindade, Rampa Nova (Praia dos Portugueses), ES, Brasil	18.IV.2014	Sample 107A	20S 30'17.7"	29W 18'56.7"	J.B.Mendonça - Projeto Protrindade	1			10.2m
MZUSP 1453				Ophiothrix trindadensis	Ilha da Trindade, Rampa Nova (Praia dos Portugueses), ES, Brasil	23.IV.2014	Sample 116A	20S 30'17.7"	29W 18'56.7"	J.B.Mendonça - Projeto Protrindade	1	Hard bottom		10.7m
MZUSP 1454				Ophiothrix trindadensis	Ilha da Trindade, Rampa Nova (Praia dos Portugueses), ES, Brasil	23.IV.2014	Sample 118A	20S 30'17.7"	29W 18'56.7"	J.B.Mendonça - Projeto Protrindade	8			10.7m
MZUSP 1455				Ophiothrix trindadensis	Ilha da Trindade, Rampa Nova (Praia dos Portugueses), ES, Brasil	23.IV.2014	Sample 122A	20S 30'17.7"	29W 18'56.7"	J.B.Mendonça - Projeto Protrindade	5			10.7m
MZUSP 1456				Ophiothrix trindadensis	Ilha da Trindade, Rampa Nova (Praia dos Portugueses), ES, Brasil	23.IV.2014	Sample 99A	20S 30'17.7"	29W 18'56.7"	J.B.Mendonça - Projeto Protrindade	1	Hard bottom		10.7m
MZUSP 1457				Ophiothrix trindadensis	Ilha da Trindade, Praia/Ilha da Rocha, ES, Brasil	16.VII.2013	Sample 62B	20S 30'26.5''	29W 20'48.0''	J.B.Mendonça - Projeto Protrindade	1			20.8m
MZUSP 1458				Ophiothrix trindadensis	Ilha da Trindade, Praia/Ilha da Rocha, ES, Brasil	01.VII.2016	Sample 124B	20S 30'26.5''	29W 20'48.0''	J.B.Mendonça - Projeto Protrindade	4			21.4m
MZUSP 1459				Ophiothrix trindadensis	Ilha da Trindade, Praia do Andrada, ES, Brasil	17.VII.2013	Sample 40B	20S 30'71.8''	29W 18'24.7''	J.B.Mendonça - Projeto Protrindade	2			9.9m
MZUSP 1460				Ophiothrix trindadensis	Ilha da Trindade, Praia das Tartarugas/Parcel, ES, Brasil	11.VII.2012	Sample 50B	20S 31'01.3''	29W 17'56.9''	J.B.Mendonça - Projeto Protrindade	2			12.3m
MZUSP 1461				Ophiothrix trindadensis	Ilha da Trindade, Praia das Tartarugas/Parcel, ES, Brasil	10.VII.2015	Sample 80A	20S 31'01.3''	29W 17'56.9''	J.B.Mendonça - Projeto Protrindade	4			13.9m
MZUSP 1462				Ophiothrix trindadensis	Ilha da Trindade, Praia das Tartarugas/Parcel, ES, Brasil	30.IV.2014	Sample 98A	20S 31'01.3''	29W 17'56.9''	J.B.Mendonça - Projeto Protrindade	5			9.8m
MZUSP 1463				Ophiothrix trindadensis	Ilha da Trindade, Praia das Cabritas, ES, Brasil	28.IV.2014	Sample 95A	20S 29'32.0"	29W 19'46.5"	J.B.Mendonça - Projeto Protrindade	6			9.2m
MZUSP 1464				Ophiothrix trindadensis	Ilha da Trindade, Praia das Cabritas, ES, Brasil	28.IV.2014	Sample 97A	20S 29'32.0"	29W 19'46.5"	J.B.Mendonça - Projeto Protrindade	7			9.2m
MZUSP 1465				Ophiothrix trindadensis	Ilha da Trindade, Praia da Calheta, ES, Brasil	21.VI.2016	Sample 110A	20S 30'29.5"	29W 18'37.0"	J.B.Mendonça - Projeto Protrindade	26			12.5m
MZUSP 1466				Ophiothrix trindadensis	Ilha da Trindade, Praia da Calheta (SECON), ES, Brasil	18.VI.2012	Sample 34C, D	20S 30'20.9''	29W 18'43.7''	J.B.Mendonça - Projeto Protrindade	6			12m
MZUSP 1467				Ophiothrix trindadensis	Ilha da Trindade, Praia da Calheta (SECON), ES, Brasil	03.VII.2012	Sample 48C	20S 30'20.9''	29W 18'43.7''	J.B.Mendonça - Projeto Protrindade	6			12.3m
MZUSP 1468				Ophiothrix trindadensis	Ilha da Trindade, Praia da Calheta (SECON), ES, Brasil	18.VI.2012	Sample 60B	20S 30'20.9''	29W 18'43.7''	J.B.Mendonça - Projeto Protrindade	10			12m
MZUSP 1469				Ophiothrix trindadensis	Ilha da Trindade, Praia da Calheta (SECON), ES, Brasil	20.VI.2016	Sample 64B	20S 30'20.9''	29W 18'43.7''	J.B.Mendonça - Projeto Protrindade	13			7m
MZUSP 1470				Ophiothrix trindadensis	Ilha da Trindade, Praia da Calheta (SECON), ES, Brasil	11.XI. 2014	Sample 74A	20S 30'20.9''	29W 18'43.7''	J.B.Mendonça - Projeto Protrindade	6			11m
MZUSP 1471				Ophiothrix trindadensis	Ilha da Trindade, Ponta Norte, ES, Brasil	03.VII.2012	Sample 1A	20S 29'18.7''	29W 20'18.3''	J.B.Mendonça - Projeto Protrindade	6			15.6m
MZUSP 1472				Ophiothrix trindadensis	Ilha da Trindade, Ponta Norte, ES, Brasil	02.VII.2015	Sample 114A	20S 29'18.7"	29W 20'18.3"	J.B.Mendonça - Projeto Protrindade	5			14.2m
MZUSP 1473				Ophiothrix trindadensis	Ilha da Trindade, Ponta Norte, ES, Brasil	23.X.2014	Sample 87A	20S 29'40.2''	29W 20'32.9''	J.B.Mendonça - Projeto Protrindade	4			14m
MZUSP 1474				Ophiothrix trindadensis	Ilha da Trindade, Ponta Norte, ES, Brasil	01.IV.2014	Sample 111C	20S 29'40.2''	29W 20'32.9''	J.B.Mendonça - Projeto Protrindade	11			11.5m
MZUSP 1475				Ophiothrix trindadensis	Ilha da Trindade, Ponta Noroeste, ES, Brasil	04.VII.2012	Sample 15B	20S 29'46.4''	29W 20'35.4''	J.B.Mendonça - Projeto Protrindade	1			11.6m
MZUSP 1476				Ophiothrix trindadensis	Ilha da Trindade, Ponta da Calheta, ES, Brasil	28.IV.2014	Sample 68A	20S 30'18.72''	29W 18'31.67"	J.B.Mendonça - Projeto Protrindade	3			16.7m
MZUSP 1477				Ophiothrix trindadensis	Ilha da Trindade, Ponta da Calheta, ES, Brasil	12.V.2014	Sample 67A	20S 30'18.72"	29W 18'31.67"	J.B.Mendonça - Projeto Protrindade	1			15.9m
MZUSP 1478				Ophiothrix trindadensis	Ilha da Trindade, Ponta da Calheta, ES, Brasil	30.IV.2014	Sample 70A	20S 30'18.72"	29W 18'31.67"	J.B.Mendonça - Projeto Protrindade	18			15.6m
MZUSP 1479				Ophiothrix trindadensis	Ilha da Trindade, Ponta da Calheta, ES, Brasil	29.IV. 2014	Sample 72A	20S 30'18.72"	29W 18'31.67"	J.B.Mendonça - Projeto Protrindade	2			15.9m
MZUSP 1481				Ophiothrix trindadensis	Ilha da Trindade, Ponta da Calheta, ES, Brasil	26.X.2014	Sample 84A	20S 30'18.72"	29W 18'31.67"	J.B.Mendonça - Projeto Protrindade	1			9.9m
MZUSP 1482				Ophiothrix trindadensis	Ilha da Trindade, Ponta da Calheta, ES, Brasil	25.VI.2015	Sample 89A	20S 30'18.72"	29W 18'31.67"	J.B.Mendonça - Projeto Protrindade	1			16.9m
MZUSP 1483				Ophiothrix trindadensis	Ilha da Trindade, Ponta da Calheta, ES, Brasil	26.X.2014	Sample 109A	20S 30'18.72"	29W 18'31.67"	J.B.Mendonça - Projeto Protrindade	18			9.9m
MZUSP 1484				Ophiothrix trindadensis	Ilha da Trindade, Ponta da Calheta, ES, Brasil	03.VIII.2015	Sample 112A	20S 30'18.72"	29W 18'37.67"	J.B.Mendonça - Projeto Protrindade	8			17.7m
MZUSP 1484				Ophiothrix trindadensis	Ilha da Trindade, Ponta da Calheta, ES, Brasil	20.V.2014	Sample 115A	20S 30'18.72"	29W 18'37.67"	J.B.Mendonça - Projeto Protrindade	1			16.3m
MZUSP 1485				Ophiothrix trindadensis	Ilha da Trindade, Ponta da Calheta, ES, Brasil	03.VIII.2015	Sample 128A	20S 30'18.72"	29W 18'37.67"	J.B.Mendonça - Projeto Protrindade	4			17.7m
MZUSP 1486				Ophiothrix trindadensis	Ilha da Trindade, Ponta da Calheta, ES, Brasil	08.V.2014	Sample 129A	20S 30'18.72"	29W 18'37.67"	J.B.Mendonça - Projeto Protrindade	2			16.6m
MZUSP 1487				Ophiothrix trindadensis	Ilha da Trindade, Ponta Crista do Galo, ES, Brasil	21.V.2014	Sample 71A	20S 29'14.84"	29W 20'13.94"	J.B.Mendonça - Projeto Protrindade	13			15m
MZUSP 1488				Ophiothrix trindadensis	Ilha da Trindade, Paredão, ES, Brasil	19.VI.2012	Sample 36B	20S 31'36.9''	29W 18'14.3''	J.B.Mendonça - Projeto Protrindade	7			19m
MZUSP 1657				Ophiothrix trindadensis	Ilha da Trindade, Paredão, ES, Brasil	20.VI.2012	Sample 52A	20S 31'36.9''	29W 18'14.3''	J.B.Mendonça - Projeto Protrindade	2			20m
MZUSP 1658				Ophiothrix trindadensis	Ilha da Trindade, Laje na ponta do monumento, ES, Brasil	30.VI.2013	Sample 7A	20S 30'10.3''	29W 20'36.1''	J.B.Mendonça - Projeto Protrindade	1			19.5m
MZUSP 1659				Ophiothrix trindadensis	Ilha da Trindade, Laje da Ponta Noroeste, ES, Brasil	09.VII.2012	Sample 33C, D	20S 29'57.8"	29W 20'39.2"	J.B.Mendonça - Projeto Protrindade	7			17.7m
MZUSP 1660				Ophiothrix trindadensis	Ilha da Trindade, Ilha Sul, ES, Brasil	06.XI.2014	Sample 69A	20S 31'34.32"	29W 19'27.98"	J.B.Mendonça - Projeto Protrindade	7			17.6m
MZUSP 1661				Ophiothrix trindadensis	Ilha da Trindade, Ilha Sul, ES, Brasil	21.X.2014	Sample 83A	20S 31'34.32"	29W 19'27.98"	J.B.Mendonça - Projeto Protrindade	11			17.8m
MZUSP 1662				Ophiothrix trindadensis	Ilha da Trindade, Ilha Sul, ES, Brasil	06.XI.2014	Sample 94A	20S 31'34.32"	29W 19'27.98"	J.B.Mendonça - Projeto Protrindade	4			17.6m
MZUSP 1663				Ophiothrix trindadensis	Ilha da Trindade, Ilha da Rocha, ES, Brasil	16.VII.2013	Sample 53A	20S 30'26.5''	29W 20'48.0''	J.B.Mendonça - Projeto Protrindade	2			20.8m
MZUSP 1664				Ophiothrix trindadensis	Ilha da Trindade, Farol Enseada dos Portugueses, ES, Brasil	15.VII.2013	Sample 9A	20S 29'52.3"	29W 19'15.6"	J.B.Mendonça - Projeto Protrindade	2			12m
MZUSP 1665				Ophiothrix trindadensis	Ilha da Trindade, Farol Enseada dos Portugueses, ES, Brasil	10.VII.2012	Sample 11A	20S 29'52.3"	29W 19'15.6"	J.B.Mendonça - Projeto Protrindade	8			14.6m
MZUSP 1666				Ophiothrix trindadensis	Ilha da Trindade, Farol Enseada dos Portugueses, ES, Brasil	15.VII.2013	Sample 54A	20S 29'52.3"	29W 19'15.6"	J.B.Mendonça - Projeto Protrindade	1			12m
MZUSP 1667				Ophiothrix trindadensis	Ilha da Trindade, Farol Enseada dos Portugueses, ES, Brasil	22.IV.2014	Sample 82A	20S 29'52.3"	29W 19'15.6"	J.B.Mendonça - Projeto Protrindade	28			13.7m
MZUSP 1668				Ophiothrix trindadensis	Ilha da Trindade, Farol Enseada dos Portugueses, ES, Brasil	24.VI.2016	Sample 96A	20S 29'52.3"	29W 19'15.6"	J.B.Mendonça - Projeto Protrindade	2			11.3m
MZUSP 1669				Ophiothrix trindadensis	Ilha da Trindade, Farol Enseada dos Portugueses, ES, Brasil	22.IV.2014	Sample 100A	20S 29'52.3"	29W 19'15.6"	J.B.Mendonça - Projeto Protrindade	40			13.7m
MZUSP 1670				Ophiothrix trindadensis	Ilha da Trindade, Farol Enseada dos Portugueses, ES, Brasil	17.IV.2014	Sample 113B	20S 29'52.3"	29W 19'15.6"	J.B.Mendonça - Projeto Protrindade	1			13.3m
MZUSP 1671				Ophiothrix trindadensis	Ilha da Trindade, Farol Enseada dos Portugueses, ES, Brasil	17.IV.2014	Sample 117A	20S 29'52.3"	29W 19'15.6"	J.B.Mendonça - Projeto Protrindade	2			12.9m
MZUSP 1672				Ophiothrix trindadensis	Ilha da Trindade, Farol Enseada dos Portugueses, ES, Brasil	17.IV.2014	Sample 120A	20S 29'52.3"	29W 19'15.6"	J.B.Mendonça - Projeto Protrindade	7			13.3m
MZUSP 1673				Ophiothrix trindadensis	Ilha da Trindade, Estação Orelhas, ES, Brasil	01.XI.2014	Sample 106A	20S 29'40.2''	29W 20'32.9''	J.B.Mendonça - Projeto Protrindade	2			12m
MZUSP 1674				Ophiothrix trindadensis	Ilha da Trindade, Enseada dos Portugueses (SECON), ES, Brasil	18.VII.2013	Sample 5F	20S 30'20.9''	29W 18'43.7''	J.B.Mendonça - Projeto Protrindade	5			12.2m
MZUSP 1675				Ophiothrix trindadensis	Ilha da Trindade, Enseada do Príncipe (Pedra da Garoupa), ES, Brasil	16.VII.2013	Sample 37C	20S 31'35.5''	29W 18'94.0''	J.B.Mendonça - Projeto Protrindade	3			10.4m
MZUSP 1676				Ophiothrix trindadensis	Ilha da Trindade, Enseada do Príncipe (Paredão), ES, Brasil	09.VII.2013	Sample 57A, B, C	20S 31'22.4''	29W 19'52.0''	J.B.Mendonça - Projeto Protrindade	7			19.5m
MZUSP 1677				Ophiothrix trindadensis	Ilha da Trindade, Enseada do lixo, ES, Brasil	15.VII.2013	Sample 8A, B, D	20S 31'29.8''	29W 19'43.9''	J.B.Mendonça - Projeto Protrindade	4			17m
MZUSP 1678				Ophiothrix trindadensis	Ilha da Trindade, Enseada do lixo, ES, Brasil	02.VII.2012	Sample 43A, B	20S 31'29.8''	29W 19'43.9''	J.B.Mendonça - Projeto Protrindade	4			25m
MZUSP 1679				Ophiothrix trindadensis	Ilha da Trindade, Enseada do lixo, ES, Brasil	15.VII.2013	Sample 58A	20S 31'29.8''	29W 19'43.9''	J.B.Mendonça - Projeto Protrindade	7			17m
MZUSP 1680				Ophiothrix trindadensis	Ilha da Trindade, Enseada do lixo, ES, Brasil	19.VI.2016	Sample 105A	20S 31'29.8''	29W 19'43.9''	J.B.Mendonça - Projeto Protrindade	11			14.5m
MZUSP 1681				Ophiothrix trindadensis	Ilha da Trindade, Enseada do Lixo, ES, Brasil	23.II.2012	Sample 18A	20S 31'43.5''	29W 19'28.1''	C. H. Guimarães - Projeto Protrindade	2	Hard bottom	Water temperature: 26ºC	20m
MZUSP 1682				Ophiothrix trindadensis	Ilha da Trindade, Enseada do Lixo, ES, Brasil	17.II.2012	Sample 63A	20S 31'43.5''	29W 19'28.1''	C. H. Guimarães - Projeto Protrindade	1	Hard bottom	Water temperature: 26ºC	23m
MZUSP 1683				Ophiothrix trindadensis	Ilha da Trindade, Enseada das Orelhas, ES, Brasil	06.VII.2013	Sample 13B	20S 29'40.2''	29W 20'32.9''	J.B.Mendonça - Projeto Protrindade	2			14m
MZUSP 1684				Ophiothrix trindadensis	Ilha da Trindade, Enseada das Orelhas, ES, Brasil	30.VI.2012	Sample 41C	20S 29'40.2''	29W 20'32.9''	J.B.Mendonça - Projeto Protrindade	13			13.9m
MZUSP 1685				Ophiothrix trindadensis	Ilha da Trindade, Enseada das Orelhas, ES, Brasil	24.X.2014	Sample 76A	20S 29'40.2''	29W 20'32.9''	J.B.Mendonça - Projeto Protrindade	2			15.4m
MZUSP 1686				Ophiothrix trindadensis	Ilha da Trindade, Enseada da Cachoeira, ES, Brasil	12.VII.2012	Sample 10A, B, D,	20S 30'55.6''	29W 20'21.7''	J.B.Mendonça - Projeto Protrindade	6			12m
MZUSP 1687				Ophiothrix trindadensis	Ilha da Trindade, Enseada da Cachoeira, ES, Brasil	09.VII.2012	Sample 4A, B, F	20S 30'57.1''	29W 20'15.2''	J.B.Mendonça - Projeto Protrindade	3			13.8m
MZUSP 1688				Ophiothrix trindadensis	Ilha da Trindade, Enseada da Cachoeira (Praia do M), ES, Brasil	08.VII.2013	Sample 39D	20S 30'53.8''	29W 20'19.2''	J.B.Mendonça - Projeto Protrindade	12			15m
MZUSP 1689				Ophiothrix trindadensis	Ilha da Trindade, Enseada da Cachoeira (Farrilhões), ES, Brasil	08.VII.2013	Sample 19B	20S 31'22.4''	29W 19'52.0''	J.B.Mendonça - Projeto Protrindade	1			9.5m
MZUSP 1690				Ophiothrix trindadensis	Ilha da Trindade, Enseada da Cachoeira (Farrilhões), ES, Brasil	20.VI.2012	Sample 45B	20S 31'22.4''	29W 19'52.0''	J.B.Mendonça - Projeto Protrindade	5			11.8m
MZUSP 1691				Ophiothrix trindadensis	Ilha da Trindade, Enseada da Cachoeira (Farrilhões), ES, Brasil	16.VI.2012	Sample 49B, D	20S 31'22.4''	29W 19'52.0''	J.B.Mendonça - Projeto Protrindade	2			11.9m
MZUSP 1692				Ophiothrix trindadensis	Ilha da Trindade, Enseada da Cachoeira (Farrilhões), ES, Brasil	16.VI.2012	Sample 55B	20S 31'22.4''	29W 19'52.0''	J.B.Mendonça - Projeto Protrindade	2			11.9m
MZUSP 1693				Ophiothrix trindadensis	Ilha da Trindade, Enseada da Cachoeira (Farrilhões), ES, Brasil	16.VI.2012	Sample 59B	20S 31'22.4''	29W 19'52.0''	J.B.Mendonça - Projeto Protrindade	1			11.9m
MZUSP 1694				Ophiothrix trindadensis	Ilha da Trindade, Enseada da Cachoeira (Farrilhões), ES, Brasil	05.V.2014	Sample 119A	20S 31'22.4''	29W 19'52.0''	J.B.Mendonça - Projeto Protrindade	14			14.4m
ZUEC OPH 2888				Ophiothrix trindadensis	Ilha da Trindade, SECON/ECIT (Enseada dos Portugueses), ES, Brasil	04.VII.2016	Sample 75A	20S 30'20.9''	29W 18'43.7''	J.B.Mendonça - Projeto Protrindade	1			11.4m
ZUEC OPH 2889				Ophiothrix trindadensis	Ilha da Trindade, Rampa Nova (Praia dos Portugueses), ES, Brasil	23.IV.2014	Sample 73A	20S 30'17.7"	29W 18'56.7"	J.B.Mendonça - Projeto Protrindade	1	Hard bottom		10.7m
ZUEC OPH 2890				Ophiothrix trindadensis	Ilha da Trindade, Rampa Nova (Praia dos Portugueses), ES, Brasil	23.IV.2014	Sample 118A	20S 30'17.7"	29W 18'56.7"	J.B.Mendonça - Projeto Protrindade	2			10.7m
ZUEC OPH 2891				Ophiothrix trindadensis	Ilha da Trindade, Praia/Ilha da Rocha, ES, Brasil	01.VII.2016	Sample 124B	20S 30'26.5''	29W 20'48.0''	J.B.Mendonça - Projeto Protrindade	1			21.4m
ZUEC OPH 2892				Ophiothrix trindadensis	Ilha da Trindade, Praia das Tartarugas/Parcel, ES, Brasil	12.VII.2013	Sample 12C	20S 31'01.3''	29W 17'56.9''	J.B.Mendonça - Projeto Protrindade	1			10.8m
ZUEC OPH 2893				Ophiothrix trindadensis	Ilha da Trindade, Praia das Tartarugas/Parcel, ES, Brasil	26.VI.2012	Sample 56C	20S 31'01.3''	29W 17'56.9''	J.B.Mendonça - Projeto Protrindade	1			9.5m
ZUEC OPH 2894				Ophiothrix trindadensis	Ilha da Trindade, Praia das Tartarugas/Parcel, ES, Brasil	10.VII.2015	Sample 80A	20S 31'01.3''	29W 17'56.9''	J.B.Mendonça - Projeto Protrindade	1			13.9m
ZUEC OPH 2895				Ophiothrix trindadensis	Ilha da Trindade, Praia das Tartarugas/Parcel, ES, Brasil	30.IV.2014	Sample 98A	20S 31'01.3''	29W 17'56.9''	J.B.Mendonça - Projeto Protrindade	1			9.8m
ZUEC OPH 2896				Ophiothrix trindadensis	Ilha da Trindade, Praia das Cabritas, ES, Brasil	28.IV.2014	Sample 95A	20S 29'32.0"	29W 19'46.5"	J.B.Mendonça - Projeto Protrindade	1			9.2m
ZUEC OPH 2897				Ophiothrix trindadensis	Ilha da Trindade, Praia da Calheta, ES, Brasil	21.VI.2016	Sample 110A	20S 30'29.5"	29W 18'37.0"	J.B.Mendonça - Projeto Protrindade	3			12.5m
ZUEC OPH 2898				Ophiothrix trindadensis	Ilha da Trindade, Praia da Calheta (SECON), ES, Brasil	18.VI.2012	Sample 60B	20S 30'20.9''	29W 18'43.7''	J.B.Mendonça - Projeto Protrindade	2			12m
ZUEC OPH 2899				Ophiothrix trindadensis	Ilha da Trindade, Praia da Calheta (SECON), ES, Brasil	20.VI.2016	Sample 66A	20S 30'20.9''	29W 18'43.7''	J.B.Mendonça - Projeto Protrindade	2			7m
ZUEC OPH 2900				Ophiothrix trindadensis	Ilha da Trindade, Ponta Norte, ES, Brasil	03.VII.2012	Sample 1A	20S 29'18.7''	29W 20'18.3''	J.B.Mendonça - Projeto Protrindade	1			15.6m
ZUEC OPH 2901				Ophiothrix trindadensis	Ilha da Trindade, Ponta Norte, ES, Brasil	01.IV.2014	Sample 111C	20S 29'40.2''	29W 20'32.9''	J.B.Mendonça - Projeto Protrindade	1			11.5m
ZUEC OPH 2902				Ophiothrix trindadensis	Ilha da Trindade, Ponta da Calheta, ES, Brasil	30.IV.2014	Sample 70A	20S 30'18.72"	29W 18'31.67"	J.B.Mendonça - Projeto Protrindade	1			15.6m
ZUEC OPH 2903				Ophiothrix trindadensis	Ilha da Trindade, Ponta da Calheta, ES, Brasil	26.X.2014	Sample 109A	20S 30'18.72"	29W 18'31.67"	J.B.Mendonça - Projeto Protrindade	1			9.9m
ZUEC OPH 2904				Ophiothrix trindadensis	Ilha da Trindade, Ponta da Calheta, ES, Brasil	03.VIII.2015	Sample 112A	20S 30'18.72"	29W 18'37.67"	J.B.Mendonça - Projeto Protrindade	1			17.7m
ZUEC OPH 2905				Ophiothrix trindadensis	Ilha da Trindade, Ponta Crista do Galo, ES, Brasil	21.V.2014	Sample 71A	20S 29'14.84"	29W 20'13.94"	J.B.Mendonça - Projeto Protrindade	1			15m
ZUEC OPH 2906				Ophiothrix trindadensis	Ilha da Trindade, Ilha Sul, ES, Brasil	06.XI.2014	Sample 69A	20S 31'34.32"	29W 19'27.98"	J.B.Mendonça - Projeto Protrindade	1			17.6m
ZUEC OPH 2907				Ophiothrix trindadensis	Ilha da Trindade, Ilha Sul, ES, Brasil	21.X.2014	Sample 83A	20S 31'34.32"	29W 19'27.98"	J.B.Mendonça - Projeto Protrindade	1			17.8m
ZUEC OPH 2908				Ophiothrix trindadensis	Ilha da Trindade, Farol Enseada dos Portugueses, ES, Brasil	10.VII.2012	Sample 11A	20S 29'52.3"	29W 19'15.6"	J.B.Mendonça - Projeto Protrindade	1			14.6m
ZUEC OPH 2909				Ophiothrix trindadensis	Ilha da Trindade, Farol Enseada dos Portugueses, ES, Brasil	22.IV.2014	Sample 82A	20S 29'52.3"	29W 19'15.6"	J.B.Mendonça - Projeto Protrindade	2			13.7m
ZUEC OPH 2910				Ophiothrix trindadensis	Ilha da Trindade, Farol Enseada dos Portugueses, ES, Brasil	22.IV.2014	Sample 100A	20S 29'52.3"	29W 19'15.6"	J.B.Mendonça - Projeto Protrindade	2			13.7m
ZUEC OPH 2911				Ophiothrix trindadensis	Ilha da Trindade, Farol Enseada dos Portugueses, ES, Brasil	17.IV.2014	Sample 120A	20S 29'52.3"	29W 19'15.6"	J.B.Mendonça - Projeto Protrindade	1			13.3m
ZUEC OPH 2912				Ophiothrix trindadensis	Ilha da Trindade, Enseada do Príncipe (Paredão), ES, Brasil	09.VII.2013	Sample 57A, B, C	20S 31'22.4''	29W 19'52.0''	J.B.Mendonça - Projeto Protrindade	1			19.5m
ZUEC OPH 2913				Ophiothrix trindadensis	Ilha da Trindade, Enseada do lixo, ES, Brasil	15.VII.2013	Sample 58A	20S 31'29.8''	29W 19'43.9''	J.B.Mendonça - Projeto Protrindade	1			17m
ZUEC OPH 2914				Ophiothrix trindadensis	Ilha da Trindade, Enseada do lixo, ES, Brasil	19.VI.2016	Sample 105A	20S 31'29.8''	29W 19'43.9''	J.B.Mendonça - Projeto Protrindade	1			14.5m
ZUEC OPH 2915				Ophiothrix trindadensis	Ilha da Trindade, Enseada das Orelhas, ES, Brasil	30.VI.2012	Sample 41C	20S 29'40.2''	29W 20'32.9''	J.B.Mendonça - Projeto Protrindade	1			13.9m
ZUEC OPH 2916				Ophiothrix trindadensis	Ilha da Trindade, Enseada da Cachoeira, ES, Brasil	12.VII.2012	Sample 10A, B, D,	20S 30'55.6''	29W 20'21.7''	J.B.Mendonça - Projeto Protrindade	1			12m
ZUEC OPH 2917				Ophiothrix trindadensis	Ilha da Trindade, Enseada da Cachoeira (Praia do M), ES, Brasil	08.VII.2013	Sample 39D	20S 30'53.8''	29W 20'19.2''	J.B.Mendonça - Projeto Protrindade	2			15m
ZUEC OPH 2918				Ophiothrix trindadensis	Ilha da Trindade, Enseada da Cachoeira (Farrilhões), ES, Brasil	05.V.2014	Sample 119A	20S 31'22.4''	29W 19'52.0''	J.B.Mendonça - Projeto Protrindade	2			14.4m
ZUEC OPH 2919				Ophiothrix trindadensis	Arquipélago Martin Vaz, Ilha Martin Vaz, ES, Brasil	23.VII.2013	Sample 64B	20S 30'45.7''	29W 18'21.9''	J.B.Mendonça - Projeto Protrindade	1			13m
ZUEC OPH 2884			26	Ophiothrix trindadensis *	Ilha da Trindade, Farol Enseada dos Portugueses, ES, Brasil	15.III.2013	Sample 3	20S 29'52.3"	29W 19'15.6"	Projeto Protrindade	1			12m
